# Supplementary material for: Developing a Novel Prosthetic Hand with Wireless Wearable Sensor Technology Based on User Perspectives: A Pilot Study
Source: Sensors (Basel). 2024 Apr 26;24(9):2765. doi: 10.3390/s24092765 (PMC11086240; doi:10.3390/s24092765)
Supplement: Supplementary file 1 [file sensors-24-02765-s001.zip]

Archive with 1 entries (1 files):
- sensors-2946259-supplementary.pdf
